# Supplementary material for: Mathematical study of neural feedback roles in small target motion detection
Source: Front Neurorobot. 2022 Sep 20;16:984430. doi: 10.3389/fnbot.2022.984430 (PMC9530796; doi:10.3389/fnbot.2022.984430)
Supplement: Supplementary file 2 [file Data_Sheet_1.ZIP]

Archive with 34 entries (33 files):
- Supplementary Material Presentation/
- Supplementary Material Presentation/Fig1-eps-converted-to.pdf
- Supplementary Material Presentation/Fig1.eps
- Supplementary Material Presentation/Fig10-eps-converted-to.pdf
- Supplementary Material Presentation/Fig10.eps
- Supplementary Material Presentation/Fig11-eps-converted-to.pdf
- Supplementary Material Presentation/Fig11.eps
- Supplementary Material Presentation/Fig12-eps-converted-to.pdf
- Supplementary Material Presentation/Fig12.eps
- Supplementary Material Presentation/Fig13-eps-converted-to.pdf
- Supplementary Material Presentation/Fig13.eps
- Supplementary Material Presentation/Fig2-eps-converted-to.pdf
- Supplementary Material Presentation/Fig2.eps
- Supplementary Material Presentation/Fig3-eps-converted-to.pdf
- Supplementary Material Presentation/Fig3.eps
- Supplementary Material Presentation/Fig4-eps-converted-to.pdf
- Supplementary Material Presentation/Fig4.eps
- Supplementary Material Presentation/Fig5-eps-converted-to.pdf
- Supplementary Material Presentation/Fig5.eps
- Supplementary Material Presentation/Fig6-eps-converted-to.pdf
- Supplementary Material Presentation/Fig6.eps
- Supplementary Material Presentation/Fig7-eps-converted-to.pdf
- Supplementary Material Presentation/Fig7.eps
- Supplementary Material Presentation/Fig8-eps-converted-to.pdf
- Supplementary Material Presentation/Fig8.eps
- Supplementary Material Presentation/Fig9-eps-converted-to.pdf
- Supplementary Material Presentation/Fig9.eps
- Supplementary Material Presentation/Fig99-eps-converted-to.pdf
- Supplementary Material Presentation/Fig99.eps
- Supplementary Material Presentation/logo1-eps-converted-to.pdf
- Supplementary Material Presentation/logo1.eps
- Supplementary Material Presentation/logo2.eps
- Supplementary Material Presentation/logos-eps-converted-to.pdf
- Supplementary Material Presentation/logos.eps
